# Supplementary material for: Blue-Black or White-Gold? Early Stage Processing and the Color of 'The Dress'
Source: PLoS One. 2016 Aug 31;11(8):e0161090. doi: 10.1371/journal.pone.0161090 (PMC5007038; doi:10.1371/journal.pone.0161090)
Supplement: S1 File — (XLSX) [file pone.0161090.s001.xlsx]

## Sheet: PONE-D-16-18141_DATA
		MACULAR PIGMENT OPTICAL DENSITY				MEAN VEP AMPLITUDE AT EACH MSEC (1 - 199) DURING RECORDING EPOCH
	PERCEPT ->	Blue and Black	White and Gold				Blue and Black		White and Gold
		0.24	0.315			TIME (MSEC.)	VEP AMPLITUDE (µV)	TIME (MSEC.)	VEP AMPLITUDE (µV)
		0.29	0.36			1	0	1	0
		0.315	0.385			2	-0.037571	2	-0.0301416
		0.315	0.405			3	-0.0766839	3	-0.063572
		0.36	0.405			4	-0.111267	4	-0.0996803
		0.36	0.41			5	-0.141468	5	-0.13777
		0.36	0.43			6	-0.172116	6	-0.176036
		0.36	0.43			7	-0.210215	7	-0.211032
		0.36	0.455			8	-0.258425	8	-0.243273
		0.36	0.455			9	-0.31264	9	-0.279939
		0.405	0.48			10	-0.36861	10	-0.323434
		0.405	0.53			11	-0.427155	11	-0.364293
		0.435	0.6			12	-0.490691	12	-0.3928
		0.455	0.6			13	-0.55487	13	-0.408396
		0.48	0.62			14	-0.610109	14	-0.415779
		0.53	0.695			15	-0.652323	15	-0.417461
		0.55	0.835			16	-0.685453	16	-0.413124
		0.58				17	-0.712707	17	-0.40322
		0.62				18	-0.737074	18	-0.388354
	MEAN	0.409474	0.494706			19	-0.765538	19	-0.370522
	MEDIAN	0.36	0.455			20	-0.800588	20	-0.353158
						21	-0.836509	21	-0.338041
						22	-0.868099	22	-0.328858
						23	-0.894512	23	-0.332713
						24	-0.916699	24	-0.354204
						25	-0.941605	25	-0.390752
						26	-0.983419	26	-0.434519
						27	-1.04895	27	-0.477041
						28	-1.12908	28	-0.514579
						29	-1.2105	29	-0.548773
						30	-1.2858	30	-0.580009
						31	-1.35068	31	-0.607095
						32	-1.40459	32	-0.632151
						33	-1.45612	33	-0.659936
						34	-1.51638	34	-0.694908
						35	-1.58578	35	-0.739802
						36	-1.6516	36	-0.792978
						37	-1.70362	37	-0.848837
						38	-1.74811	38	-0.902561
						39	-1.79868	39	-0.952175
						40	-1.86118	40	-0.998671
						41	-1.93262	41	-1.04577
						42	-2.00354	42	-1.09741
						43	-2.06229	43	-1.15492
						44	-2.10596	44	-1.21536
						45	-2.14489	45	-1.2738
						46	-2.19316	46	-1.32921
						47	-2.25774	47	-1.38147
						48	-2.33472	48	-1.42626
						49	-2.41372	49	-1.46209
						50	-2.48327	50	-1.49351
						51	-2.53172	51	-1.52404
						52	-2.55944	52	-1.55441
						53	-2.57727	53	-1.58488
						54	-2.58917	54	-1.61523
						55	-2.59821	55	-1.64477
						56	-2.60964	56	-1.67113
						57	-2.62331	57	-1.68903
						58	-2.63442	58	-1.69602
						59	-2.63378	59	-1.69551
						60	-2.6137	60	-1.69364
						61	-2.57497	61	-1.69491
						62	-2.52806	62	-1.69844
						63	-2.48324	63	-1.70001
						64	-2.44572	64	-1.69724
						65	-2.42372	65	-1.69156
						66	-2.41762	66	-1.68633
						67	-2.41849	67	-1.68429
						68	-2.42047	68	-1.68606
						69	-2.41726	69	-1.68941
						70	-2.40899	70	-1.69331
						71	-2.41021	71	-1.70013
						72	-2.43593	72	-1.71093
						73	-2.48728	73	-1.72501
						74	-2.55574	74	-1.7428
						75	-2.63356	75	-1.76302
						76	-2.71304	76	-1.78098
						77	-2.78502	77	-1.79154
						78	-2.84081	78	-1.78895
						79	-2.87652	79	-1.76472
						80	-2.89287	80	-1.71262
						81	-2.88683	81	-1.63396
						82	-2.85038	82	-1.53522
						83	-2.77985	83	-1.42155
						84	-2.68138	84	-1.29442
						85	-2.5622	85	-1.15691
						86	-2.42414	86	-1.01442
						87	-2.27042	87	-0.874001
						88	-2.10404	88	-0.745609
						89	-1.92685	89	-0.638239
						90	-1.74638	90	-0.556275
						91	-1.5701	91	-0.498019
						92	-1.40524	92	-0.456356
						93	-1.25999	93	-0.424563
						94	-1.13261	94	-0.403347
						95	-1.01678	95	-0.396919
						96	-0.913242	96	-0.402414
						97	-0.823836	97	-0.414707
						98	-0.746038	98	-0.438858
						99	-0.675518	99	-0.481945
						100	-0.609098	100	-0.539837
						101	-0.548601	101	-0.606187
						102	-0.494438	102	-0.6784
						103	-0.440735	103	-0.750435
						104	-0.38673	104	-0.814316
						105	-0.341271	105	-0.864509
						106	-0.311248	106	-0.896336
						107	-0.297797	107	-0.906036
						108	-0.301414	108	-0.889466
						109	-0.318632	109	-0.844543
						110	-0.346293	110	-0.774555
						111	-0.386374	111	-0.687168
						112	-0.436849	112	-0.591617
						113	-0.489819	113	-0.49365
						114	-0.538222	114	-0.394613
						115	-0.583909	115	-0.296732
						116	-0.637042	116	-0.2048
						117	-0.699143	117	-0.121101
						118	-0.761403	118	-0.0448913
						119	-0.819744	119	0.0265476
						120	-0.873314	120	0.0962426
						121	-0.919678	121	0.164306
						122	-0.95839	122	0.233856
						123	-0.98965	123	0.311733
						124	-1.01265	124	0.399685
						125	-1.03159	125	0.493183
						126	-1.05281	126	0.586509
						127	-1.07348	127	0.676094
						128	-1.08437	128	0.759283
						129	-1.08287	129	0.830416
						130	-1.07854	130	0.884753
						131	-1.0826	131	0.922235
						132	-1.09128	132	0.94386
						133	-1.09498	133	0.949928
						134	-1.09364	134	0.941772
						135	-1.08851	135	0.924043
						136	-1.0781	136	0.905649
						137	-1.06107	137	0.892432
						138	-1.04017	138	0.880205
						139	-1.02793	139	0.860529
						140	-1.03835	140	0.828769
						141	-1.07824	141	0.786619
						142	-1.14612	142	0.738614
						143	-1.22986	143	0.683124
						144	-1.31754	144	0.611696
						145	-1.4096	145	0.52179
						146	-1.51324	146	0.420952
						147	-1.63189	147	0.3155
						148	-1.75627	148	0.203622
						149	-1.87822	149	0.0812659
						150	-2.00457	150	-0.0520898
						151	-2.13813	151	-0.194725
						152	-2.26991	152	-0.345027
						153	-2.39531	153	-0.501147
						154	-2.51726	154	-0.66174
						155	-2.63832	155	-0.823164
						156	-2.75984	156	-0.97641
						157	-2.88025	157	-1.11783
						158	-2.9955	158	-1.25327
						159	-3.10515	159	-1.38763
						160	-3.20955	160	-1.52247
						161	-3.30843	161	-1.66018
						162	-3.40302	162	-1.80554
						163	-3.49154	163	-1.95833
						164	-3.57413	164	-2.11121
						165	-3.65774	165	-2.25812
						166	-3.74736	166	-2.3947
						167	-3.84318	167	-2.51529
						168	-3.94415	168	-2.61693
						169	-4.04932	169	-2.70275
						170	-4.15845	170	-2.77769
						171	-4.27202	171	-2.84383
						172	-4.38582	172	-2.90313
						173	-4.49105	173	-2.95835
						174	-4.58122	174	-3.0098
						175	-4.65549	175	-3.05856
						176	-4.71727	176	-3.10741
						177	-4.76708	177	-3.15841
						178	-4.80212	178	-3.215
						179	-4.81947	179	-3.27787
						180	-4.81715	180	-3.34201
						181	-4.80189	181	-3.40006
						182	-4.79049	182	-3.44647
						183	-4.79333	183	-3.48388
						184	-4.80802	184	-3.51916
						185	-4.83399	185	-3.55542
						186	-4.87173	186	-3.59155
						187	-4.91687	187	-3.62499
						188	-4.96525	188	-3.65551
						189	-5.01339	189	-3.685
						190	-5.05727	190	-3.71547
						191	-5.09071	191	-3.74857
						192	-5.11046	192	-3.78359
						193	-5.12345	193	-3.81834
						194	-5.13839	194	-3.85557
						195	-5.15408	195	-3.89901
						196	-5.16512	196	-3.94468
						197	-5.17167	197	-3.98823
						198	-5.17609	198	-4.02942
						199	-5.17647	199	-4.06864
